# Supplementary material for: QTL analysis of seed germination traits in tobacco (Nicotiana tabacum L.)
Source: J Appl Genet. 2021 Mar 5;62(3):441–4. doi: 10.1007/s13353-021-00623-6 (PMC8357679; doi:10.1007/s13353-021-00623-6)
Supplement: Supplementary file 2 — (XLSX 12 kb) [file 13353_2021_623_MOESM2_ESM.xlsx]

## Sheet: Table S1
	Trait	Beinhard 1000	Hicks	Range	Mean	Variance	Kurtosis	Skewness	CI(95.0%)
	TG-C	87.89	93.53	50.33-97.62	86.20±0.79	72.01	2.75032	-1.51114	1.57
	TG-CD	83.46	84.16	60.47-98.5	86.07±0.74	63.29	1.0357	-1.09271	1.47
	NG-C	78.81	83.13	45.73-90.34	74.33±0.84	80.79	0.350392	-0.721769	1.66
	NG-CD	75.72	69.63	45.60-88.89	72.91±0.86	85.26	0.246449	-0.71047	1.71
	AUC-C	88.29	108.34	78.76-125.47	101.39±0.86	85.37	0.0192896	0.300693	1.71
	AUC-CD	80.17	89.40	57.14-92.35	78.43±0.62	44.77	0.520071	-0.58016	1.24
	T50-C	110.87	90.91	72.95-119.07	96.94±0.86	84.65	0.0640809	-0.284502	1.7
	T50-CD	116.39	108.41	105.4-141.10	118.74±0.56	36.4	1.41681	0.798405	1.11
