# Supplementary material for: QTL analysis of seed germination traits in tobacco (Nicotiana tabacum L.)
Source: J Appl Genet. 2021 Mar 5;62(3):441–4. doi: 10.1007/s13353-021-00623-6 (PMC8357679; doi:10.1007/s13353-021-00623-6)
Supplement: Supplementary file 3 — (XLSX 13 kb) [file 13353_2021_623_MOESM3_ESM.xlsx]

## Sheet: Table S2
Trait	Chr.	Marker-Interval	LOD	R2	Interval	Peak	Donor
TG_C	6	PT60465a-PT60785	2.53	11.16	25.5-86.5	65	Hicks
TG_C	22	PT51913-PT50539	3.4	13.53	32.5-46.5	43	Hicks
TG_C	24	PT52633-PT50736	2.01	7.17	31.5-46.5	36	Beinhart-1000
TG_CD	1	PT30468-PT30477	3.08	12.32	0-5.5	0	Beinhart-1000
TG_CD	22	PT52760-PT51913	2.89	11.52	25.5-32.5	29	Hicks
NS_C	7	PT50001-PT51405	2.1	8.63	44.5-64.5	51	Hicks
NS_C	24	PT52633-PT50736	2.29	9.41	31.5-46.5	36	Beinhart-1000
AUC_C	4	PT61094-PT60269	2.07	3.44	111.5-133.5	126	Hicks
AUC_C	12	PT52810-PT50246	2.2	3.79	0-20.5	2	Beinhart-1000
AUC_C	15	PT30223-PT30224	3.15	5.73	92.5-98	93	Hicks
AUC_C	18	PT30097-PT1305	4.18	7.79	16.5-31.5	27	Beinhart-1000
AUC_C	22	PT30096-PT55225	3.08	18.76	130.5-203.5	164	Hicks
AUC_C	24	PT60792-PT60410a	2.33	11.82	81.5-116.5	100	Hicks
AUC_CD	19	PT30043-PT30289	2.03	7.5	108.5-128	122	Hicks
T50_C	4	PT30470-PT52937	2.02	3.29	89.5-110.5	106	Beinhart-1000
T50_C	12	PT52810-PT50246	2.21	3.74	0-14.5	2	Hicks
T50_C	15	PT30223-PT30224	3.04	5.43	92.5-98	93	Beinhart-1000
T50_C	18	PT30097-PT1305	3.92	7.16	16.5-31.5	27	Hicks
T50_C	22	PT30096-PT55225	3.3	18.5	131.5-205.5	165	Beinhart-1000
T50_C	24	PT60792-PT60410a	2.26	11.5	81.5-116.5	100	Beinhart-1000
T50_CD	5	PT60410b-PT1193	2.05	4.84	75.5-96.5	95	Beinhart-1000
T50_CD	18	PT52318-PT30097	2.33	3.8	0-26.5	19	Hicks
T50_CD	24	PT60792-PT60410a	2.19	7.97	88.5-125.5	107	Hicks
