# Supplementary material for: QTL analysis of seed germination traits in tobacco (Nicotiana tabacum L.)
Source: J Appl Genet. 2021 Mar 5;62(3):441–4. doi: 10.1007/s13353-021-00623-6 (PMC8357679; doi:10.1007/s13353-021-00623-6)
Supplement: Supplementary file 4 — (XLSX 12 kb) [file 13353_2021_623_MOESM4_ESM.xlsx]

## Sheet: Table S3
Trait	Chrom	Pos1	Marker interval	Chrom	Pos2	Marker interval	LOD	R2	Add1	Add2	AddbyAdd
TG_C	3	30	PT60676-PT30202	3	35	PT60676-PT30202	5.2175	7.2548	-5.5007	4.4434	4.3028
TG_C	5	130	PT52752-PT55103	5	140	PT55103-PT30094	6.2035	6.9696	-2.8159	1.9771	10.3876
TG_C	8	30	PT51539-PT52260	8	40	PT52260-PT51013	5.4492	6.4794	0.9837	-1.5693	10.3853
TG_C	24	85	PT60792-PT60410a	24	90	PT60792-PT60410a	5.122	7.5583	4.2025	-3.1923	6.2442
TG_CD	1	0	PT30468-PT30477	22	185	PT30096-PT55225	5.7037	22.1337	3.2766	3.4127	-4.4767
